# Supplementary material for: Dysregulation of Immune Response Mediators and Pain-Related Ion Channels Is Associated with Pain-like Behavior in the GLA KO Mouse Model of Fabry Disease
Source: Cells. 2022 May 24;11(11):1730. doi: 10.3390/cells11111730 (PMC9179379; doi:10.3390/cells11111730)
Supplement: Supplementary file 1 [file cells-11-01730-s001.zip]

Archive with 1 entries (1 files):
- cells-1724169-supplementary.pdf
